# Supplementary material for: Performance of interferon-γ release assay in the diagnosis of tuberculous lymphadenitis: a meta-analysis
Source: PeerJ. 2017 Apr 12;5:e3136. doi: 10.7717/peerj.3136 (PMC5391793; doi:10.7717/peerj.3136)
Supplement: Data S1 — FN, false negative; FP, false positive; TN, true negative; TP, true positive; IGRA, interferon- γ release assay. [file peerj-05-3136-s002.xls]

## Sheet: Sheet1
ID	Article name	Journal	Author	FN	FP	TN	TP	Language	Year	Ethnicity	IGRA	Location of tuberculous lymphadenitis	Criteria	Sample size
1	The Efficacy of the Interferon-c Release Assay for Diagnosing Cervical Tuberculous Lymphadenitis: A Prospective Controlled Study	Laryngoscope	Kim KH	8	9	193	34	English	2016	Korean	QuantiFERON-TB	Cervical Tuberculous Lymphadenitis	IFN-gamma≥0.35 IU/mL	244
2	Whole-Blood Interferon-Gamma Release Assay for Diagnosis of Tuberculosis Lymphadenitis	Tohoku J Exp Med	Kim YK	2	13	68	25	English	2011	Korean	QuantiFERON-TB	Tuberculous lymphadenitis	IFN-gamma≥0.35 IU/mL	108
3	Usefulness of the whole-blood interferon-gamma release assay for diagnosis of extrapulmonary tuberculosis	Diagnostic Microbiology and Infectious Disease	Song KH	3	3	20	18	English	2009	Korean	QuantiFERON-TB	Cervical Tuberculous Lymphadenitis	IFN-gamma≥0.35 IU/mL	44
4	Diagnostic performance of interferon-γ release assay for lymph node tuberculosis	Diagn Microbiol Infect Dis	Jia H	8	79	203	75	English	2016	Chinese	T-SPOT.TB	Tuberculous lymphadenitis	The number of spots for ESAT-6 or CFP-10 was ≥ 6/2.5×105PBMCs, after subtracting the number of spots in the negative control well.	365
5	Diagnostic performance of T-SPOT.TB for extrapulmonary tuberculosis according to the site of infection	Journal of Infection	Cho OH	6	4	6	48	English	2011	Korean	T-SPOT.TB	Tuberculous lymphadenitis	The criteria were those recommended by the manufacturer.	64
6	Diagnostic performance of an enzyme-linked immunospot assay for interferon- g in extrapulmonary tuberculosis varies between different sites of disease	J Infect	Liao CH	1	1	4	19	English	2009	Chinese	T-SPOT.TB	Tuberculous lymphadenitis	The number of spots for ESAT-6 or CFP-10 was ≥10 spots per test well (when the background control had a count<5) or at least twice the value found in the background control wells (when the background control' s count was≥5).	25
7	Diagnostic utility of interferon-gamma release assay in extrapulmonary tuberculosis	Diagn Microbiol Infect Dis	Shin JA	2	1	4	9	English	2015	Korean	QuantiFERON-TB	Tuberculous lymphadenitis	The criteria were those recommended by the manufacturer.	16
8	Comparison of the Tuberculin Skin Test and the Interferon-γ Release Assay for the Diagnosis of Cervical Tuberculous Lymphadenitis	Korean J Otorhinolaryngol-Head Neck Surg	Kim JK	3	11	12	17	Korean	2013	Korean	QuantiFERON-TB	Cervical Tuberculous Lymphadenitis	IFN-gamma≥0.35 IU/mL	43
9	Evaluation of interferon-gamma release technique in extra-pulmonary tuberculosis detection	Chin J Lung Dis	Lu X	2	1	2	14	Chinese	2016	Chinese	T-SPOT.TB	Tuberculous lymphadenitis	The criteria were those recommended by the manufacturer.	19
10	Adjunctive Diagnostic Value of Interferon-gamma Release Assay in Tuberculosis Lymphadenitis	Tuber & Thor Tumor	Jia HY	4	22	83	47	Chinese	2014	Chinese	T-SPOT.TB	Tuberculous lymphadenitis	The number of spots for ESAT-6 or CFP-10 was ≥ 6/2.5×105PBMCs, after subtracting the number of spots in the negative	156
